# Supplementary material for: Novel recombinant SARS-CoV-2 lineage detected through genomic surveillance in Wales, UK
Source: Microb Genom. 2023 Apr 13;9(4):mgen000984. doi: 10.1099/mgen.0.000984 (PMC10210960; doi:10.1099/mgen.0.000984)
Supplement: Supplementary material 2 [file mgen-9-984-s002.xlsx]

## Sheet: Supplementary_Table_1
GISAID accession numbers for sequenced samples
gisaid.accession	lineage
EPI_ISL_11006694	BA.1 reference
EPI_ISL_10394835	BA.2 reference
EPI_ISL_15304486	XR
EPI_ISL_11695064	XR
EPI_ISL_11428629	XR
EPI_ISL_11606904	XR
EPI_ISL_11838571	XR
EPI_ISL_11607982	XR
EPI_ISL_11608141	XR
EPI_ISL_11752589	XR
EPI_ISL_11751594	XR
EPI_ISL_11337613	XR
EPI_ISL_11561621	XR
EPI_ISL_11309656	XR
EPI_ISL_11602953	XR
EPI_ISL_11602113	XR
EPI_ISL_11602421	XR
EPI_ISL_11603260	XR
EPI_ISL_11602968	XR
EPI_ISL_11320893	XR
EPI_ISL_11320932	XR
EPI_ISL_11320733	XR
EPI_ISL_11320412	XR
EPI_ISL_11322862	XR
EPI_ISL_11320951	XR
EPI_ISL_11321599	XR
EPI_ISL_11320496	XR
EPI_ISL_11321570	XR
EPI_ISL_11320476	XR
EPI_ISL_11322072	XR
EPI_ISL_11322158	XR
EPI_ISL_11320487	XR
EPI_ISL_11320695	XR
EPI_ISL_11322456	XR
EPI_ISL_11233424	XR
EPI_ISL_11228499	XR
EPI_ISL_11233405	XR
EPI_ISL_11228546	XR
EPI_ISL_11227390	XR
EPI_ISL_11227171	XR
EPI_ISL_11062392	XR
EPI_ISL_11063052	XR
EPI_ISL_11060638	XR
EPI_ISL_11060661	XR
EPI_ISL_11060557	XR
EPI_ISL_11060595	XR
EPI_ISL_11060528	XR
EPI_ISL_11060634	XR
EPI_ISL_11061646	XR
EPI_ISL_11062458	XR
EPI_ISL_11060576	XR
EPI_ISL_11062410	XR
EPI_ISL_11062903	XR
EPI_ISL_11060551	XR
EPI_ISL_11061071	XR
EPI_ISL_11006217	XR
EPI_ISL_11006361	XR
EPI_ISL_11006413	XR
EPI_ISL_11006888	XR
EPI_ISL_11007157	XR
EPI_ISL_11007410	XR
EPI_ISL_11012401	XR
EPI_ISL_11007407	XR
EPI_ISL_11012957	XR
EPI_ISL_11012929	XR
EPI_ISL_11012302	XR
EPI_ISL_11012924	XR
EPI_ISL_11012952	XR
EPI_ISL_10930015	XR
EPI_ISL_10928889	XR
EPI_ISL_10886975	XR
EPI_ISL_10887332	XR
EPI_ISL_10863887	XR
EPI_ISL_10863906	XR
EPI_ISL_10863895	XR
EPI_ISL_10863890	XR
EPI_ISL_10772634	XR
EPI_ISL_10772248	XR
EPI_ISL_10772524	XR
EPI_ISL_10674739	XR
